# Supplementary material for: Ontology-based expansion of virtual gene panels to improve diagnostic efficiency for rare genetic diseases
Source: BMC Med Inform Decis Mak. 2025 Feb 5;25(Suppl 1):59. doi: 10.1186/s12911-025-02910-2 (PMC11800421; doi:10.1186/s12911-025-02910-2)
Supplement: Supplementary file 2 — Supplementary Material 2. The results for TH k AP and TH k MP are shown when the threshold was increased from 0 to 500 in increments of 10. [file 12911_2025_2910_MOESM2_ESM.xlsx]

## Sheet: TH k AP
TH k AP
Threshold(k)	0	10	20	30	40	50	60	70	80	90	100	110	120	130	140	150	160	170	180	190	200	210	220	230	240	250	260	270	280	290	300	310	320	330	340	350	360	370	380	390	400	410	420	430	440	450	460	470	480
Coverage	0.608108	0.756757	0.824324	0.824324	0.959459	0.959459	0.959459	0.959459	0.959459	0.959459	0.959459	0.959459	0.959459	0.972973	0.972973	0.972973	0.972973	0.972973	0.972973	0.972973	0.972973	0.972973	0.972973	0.972973	0.972973	0.972973	0.972973	0.972973	0.972973	0.972973	0.972973	0.986486	0.986486	0.986486	0.986486	0.986486	0.986486	0.986486	0.986486	0.986486	0.986486	0.986486	0.986486	0.986486	0.986486	0.986486	0.986486	0.986486	0.986486
Median	2	14.5	25	25	31	35.5	35.5	35.5	37	37	44	45	45	45	45	45.5	45.5	45.5	46	46	46	46	46	46	46	47	47	48.5	48.5	48.5	48.5	55	55	55	55	55	55	55	56.5	56.5	56.5	58.5	60	60	60	60	60	60	60
Expectation	158.149	115.959	96.1351	96.2703	50.5541	51.0541	51.973	51.973	52.2973	52.8919	54.6486	55.0676	55.1486	50.973	51.5811	51.6892	51.6892	51.6892	52.973	53.027	53.473	53.8378	53.8378	53.8378	54.6622	54.9324	54.9324	55.4595	55.4595	55.4595	55.4595	57.4865	57.4865	57.8243	57.8243	57.8243	57.8243	57.8243	58.2703	58.2703	58.2703	59.5946	62.8784	62.8784	62.8784	63.027	63.0405	63.0405	63.0541
[truncated: 2 more columns]

## Sheet: TH k MP
TH k MP
Threshold(k)	0	10	20	30	40	50	60	70	80	90	100	110	120	130	140	150	160	170	180	190	200	210	220	230	240	250	260	270	280	290	300	310	320	330	340	350	360	370	380	390	400	410	420	430	440	450	460	470	480
Coverage	0.608108	0.689189	0.675676	0.675676	0.851351	0.864865	0.878378	0.878378	0.878378	0.878378	0.864865	0.891892	0.905405	0.905405	0.891892	0.905405	0.905405	0.905405	0.905405	0.945946	0.945946	0.945946	0.945946	0.945946	0.945946	0.945946	0.945946	0.945946	0.945946	0.945946	0.945946	0.945946	0.945946	0.945946	0.945946	0.945946	0.945946	0.945946	0.945946	0.945946	0.945946	0.945946	0.945946	0.945946	0.945946	0.945946	0.945946	0.945946	0.945946
Median	2	3	4	4	10.5	10.5	11	11	11.5	12	12	12	12	13	13	13.5	13.5	13.5	13.5	14	14.5	14.5	14.5	14.5	14.5	15	15	15	15	15	15	22	22	22	22	22	22	22	22	22	22	22	24.5	24.5	24.5	24.5	24.5	24.5	24.5
Expectation	156.189	126.716	133.216	133.27	71.4459	67.0541	62.5405	62.5405	62.5811	62.7838	67.7297	56.5811	51.9189	52.7703	58.1486	53.1351	53.1351	53.1351	53.1486	38.3919	38.4189	38.4054	38.4054	38.4054	38.5	38.7432	38.7432	38.9324	38.9324	38.9324	39.0135	41.7838	41.7838	42.1216	42.1216	42.1216	42.1216	42.1757	42.1757	42.2703	42.2703	42.2973	46.6081	46.6081	46.6081	46.6486	46.7297	46.7297	46.9054
[truncated: 2 more columns]
